# Supplementary material for: Review of the species of Leptomias Faust from Sichuan, China (Coleoptera, Curculionidae, Entiminae)
Source: Zookeys. 2017 Jun 7;(678):97–119. doi: 10.3897/zookeys.678.12543 (PMC5523364; doi:10.3897/zookeys.678.12543)
Supplement: XML Treatment for Leptomias verticalis [file zookeys.678.12543-treatment1.xml]

<!DOCTYPE tp:taxon-treatment
  PUBLIC "-//TaxonX//DTD Taxonomic Treatment Publishing DTD v0 20100105//EN" "tax-treatment-NSO.dtd">
<tp:taxon-treatment xmlns:tp="http://www.plazi.org/taxpub"><tp:treatment-meta><kwd-group><label>Taxon classification</label><kwd><named-content xmlns:xlink="http://www.w3.org/1999/xlink" content-type="kingdom">Animalia</named-content></kwd><kwd><named-content xmlns:xlink="http://www.w3.org/1999/xlink" content-type="order">Coleoptera</named-content></kwd><kwd><named-content xmlns:xlink="http://www.w3.org/1999/xlink" content-type="family">Curculionidae</named-content></kwd></kwd-group><mixed-citation publication-type="journal"><person-group><name><surname>Song</surname><given-names>Zhenzhen</given-names></name><name><surname>Ren</surname><given-names>Li</given-names></name><name><surname>Zhang</surname><given-names>Runzhi</given-names></name><name><surname>Zhou</surname><given-names>Chenggang</given-names></name></person-group><article-title>Review of the species of <italic><tp:taxon-name><tp:taxon-name-part taxon-name-part-type="genus" reg="Leptomias">Leptomias</tp:taxon-name-part></tp:taxon-name></italic> Faust from Sichuan, China (<tp:taxon-name><tp:taxon-name-part taxon-name-part-type="order">Coleoptera</tp:taxon-name-part></tp:taxon-name>, <tp:taxon-name><tp:taxon-name-part taxon-name-part-type="family">Curculionidae</tp:taxon-name-part></tp:taxon-name>, <tp:taxon-name><tp:taxon-name-part taxon-name-part-type="subfamily">Entiminae</tp:taxon-name-part></tp:taxon-name>)</article-title><source>Zookeys</source><day>7</day><month>6</month><year>2017</year><volume>2017</volume><issue>678</issue><fpage>97</fpage><lpage>119</lpage><pub-id pub-id-type="doi">10.3897/zookeys.678.12543</pub-id></mixed-citation></tp:treatment-meta><tp:nomenclature><tp:taxon-name>
            <tp:taxon-name-part taxon-name-part-type="genus" reg="Leptomias">Leptomias</tp:taxon-name-part>
            <tp:taxon-name-part taxon-name-part-type="species" reg="verticalis">verticalis</tp:taxon-name-part>
            <object-id xmlns:xlink="http://www.w3.org/1999/xlink" content-type="zoobank" xlink:type="simple">http://zoobank.org/02A25235-8C44-4C3D-9270-AAD7BB9E9EC6</object-id>
          </tp:taxon-name><tp:taxon-authority>Ren, Zhang &amp; Song</tp:taxon-authority><tp:taxon-status xmlns:xlink="http://www.w3.org/1999/xlink" xlink:type="simple">sp. n.</tp:taxon-status><xref ref-type="fig" rid="F1">Figs 1–9</xref><xref ref-type="fig" rid="F2">, 10–23</xref></tp:nomenclature><tp:treatment-sec sec-type="diagnosis" id="SECID0ECGAC"><title>Diagnosis.</title><p>This new species resembles <italic><tp:taxon-name><tp:taxon-name-part taxon-name-part-type="genus" reg="Leptomias">L.</tp:taxon-name-part> <tp:taxon-name-part taxon-name-part-type="species" reg="ochrolineatus">ochrolineatus</tp:taxon-name-part></tp:taxon-name></italic> Chen, 1987 but differs by the following characters: elytra in lateral view abruptly sloping posteriorly, dorsal edge of slope of declivity straight, almost parallel to anterior margin; elytra in dorsal view at apical 1/3 with symmetrical crescent-shaped dark brown patches.</p></tp:treatment-sec><tp:treatment-sec sec-type="description" id="SECID0ETGAC"><title>Description.</title><p>Holotype, male. <italic>Measurements</italic> (mm): Standard length: 8.00; pronotal length: 3.00; pronotal width: 3.00; elytral length: 5.00; elytral width: 3.20; rostral length: 1.30; rostral width: 1.20.</p><p>
            <italic>Habitus and colour</italic> (Figs <xref ref-type="fig" rid="F1">1</xref>, <xref ref-type="fig" rid="F1">2</xref>): Body elongate-oval; integument dark reddish brown, antennae and legs reddish brown; with coppery to white to pale brown to brown scales, dorsal side of rostrum and apex of femora and tibiae with metallic turquoise scales; scales moderately dense, tessellate, contiguous but not overlapping, on dorsal side of rostrum moderately dense, oval to polygonal, behind epistome sparse, clearly different in colour from others, on lateral and ventral surfaces of rostrum moderately dense, around eyes penniform, elongate-oval, absent from anterior part of antennal scrobes but dense, penniform along posterior part, on pronotum dense, round to oval to polygonal, on elytra polygonal, moderately dense, at apical 1/3 forming symmetrical crescent-shaped dark brown patches, on ventrites dense, penniform, on legs dense, round to elongate-oval; body sparsely covered with recumbent to suberect, short and slightly fine, lanceolate setae, setae on rostrum subrecumbent, fine, lanceolate, sparse, on scapes and desmomeres 1–7 long, recumbent, fine, dense, on pronotum subrecumbent to erect, curved, on interstriae subrecumbent to erect, moderately thick, sparse, on tibiae long, moderately dense, lanceolate, on femora recumbent, short, fine, moderately dense.</p><p>
            <italic>Head</italic> (Fig. <xref ref-type="fig" rid="F1">3</xref>): Moderately convex; with small, sparse punctures and dense, tiny granules, each granule covered by a scale; eyes convex, moderately oval, with deep and fine circumocular sulcus along dorsal and anterior edge; between eyes moderately convex, higher than dorsal surface of rostrum in lateral view.</p><p>
            <italic>Rostrum</italic> (Fig. <xref ref-type="fig" rid="F1">3</xref>): In dorsal view 1.13× longer than wide, apex narrower than base; base slightly narrower than distance at midpoint between eyes; dorsal surface with narrow and deep median sulcus extending from posterior margin of frons to midpoint between eyes; epistome V–shaped, posterior angle slightly less than 90°, posteriorly carinate; mandibular scars oval; ventral margin of scrobes visible in dorsal view from antennal insertion to base of rostrum; prementum with four setae.</p><p>
            <italic><tp:taxon-name><tp:taxon-name-part taxon-name-part-type="genus" reg="Antennae">Antennae</tp:taxon-name-part></tp:taxon-name></italic> (Fig. <xref ref-type="fig" rid="F1">7</xref>): Scapes slender, subclavate, extending to region between midpoint and posterior margin of eyes at rest, 0.85× as long as funicle; funicles with desmomere 1 1.38× longer than 2, 1 and 2 elongate-clavate, 3.06× longer than all others (compared with the shortest desmomere 5), 3 and 4 equal in length, shortly clavate, 0.63× as long as 2, 5 elongate moniliform, 0.72× as long as 4, 6 1.17× longer than 5, shortly clavate, 7 as long as 3, shortly clavate; clubs with similar pubescence throughout, elongate-oval, 0.33× as long as desmomeres, 3-segmented, basal segment 1.33× longer than segment 2, this 0.89× as long as 3, 3 with a marked annulus at midpoint.</p><fig id="F1" position="float" orientation="portrait"><label>Figures 1–9.</label><caption><p>Habitus of <italic><tp:taxon-name><tp:taxon-name-part taxon-name-part-type="genus" reg="Leptomias">Leptomias</tp:taxon-name-part> <tp:taxon-name-part taxon-name-part-type="species" reg="verticalis">verticalis</tp:taxon-name-part></tp:taxon-name></italic> sp. n.: <bold>1</bold> male paratype, dorsal view <bold>2</bold> male paratype, lateral view <bold>3</bold> male paratype, head and rostrum, anterior view <bold>4</bold> female paratype, dorsal view <bold>5</bold> female paratype, lateral view <bold>6</bold> female paratype, head and rostrum, anterior view <bold>7</bold> male paratype, antenna, anterior view <bold>8</bold> male paratype, right protibia, anterior view <bold>9</bold> female paratype, right protibia, anterior view. Scale bars 1 mm.</p></caption><graphic xmlns:xlink="http://www.w3.org/1999/xlink" xlink:href="zookeys-678-097-g001.jpg" position="float" orientation="portrait" xlink:type="simple" id="oo_139266.jpg"/></fig><p>
            <italic>Pronotum</italic>: subquadratic in dorsal outline, strongly convex; anterior margin truncate, posterior margin medially slightly produced caudad; sides strongly rounded, greatest width at midpoint, gradually narrowing towards both ends, anterior margin slightly shorter than posterior one; disc smooth, median sulcus absent; posterior margin narrowly and slightly carinate; dorsal surface with dense, small and round tubercles, each tubercle with 1 scale on top; postocular lobes absent, vibrissae blond, moderately long.</p><p>
            <italic>Proventriculus</italic> (Fig. <xref ref-type="fig" rid="F2">17</xref>): Well developed, with eight sclerotized basal plates, each plate bearing two longitudinal rows of projecting setae, brush-like, apically ending with a trapezoidal zone covered with pointed inward denticles.</p><p>
            <italic>Scutellum</italic>: Not exposed.</p><p>
            <italic>Elytra</italic> (Figs <xref ref-type="fig" rid="F1">4–5</xref>): In dorsal view elongate-ovate, anterior margin medially slightly produced and elevated as prominent flange, without humeral callus; lateral margins slightly diverging from base to basal 1/5, there widest apart, then evenly converging towards narrowly rounded apex; in lateral view with posterior declivity straight and not overhanging elytral apex; with ten complete, distinct, narrow, moderately deep, punctate striae; punctures minute, moderately dense, intervals between punctures narrow; interstriae wide, slightly eminent.</p><p>
            <italic>Abdomen</italic> (Fig. <xref ref-type="fig" rid="F2">10</xref>): Ventrite 1 depressed in middle, slightly convex at sides, in middle longer than 2, suture between 1 and 2 slightly curved forward in middle,; ventrite 2 moderately convex, as long as 3 and 4 combined; ventrite 5 as long as 1 in middle, moderately convex, broadly rounded at apex.</p><p>
            <italic>Metendosternite</italic> (Fig. <xref ref-type="fig" rid="F2">11</xref>): Stalk 0.39× as long as furcal arms, trapezoidal and transverse, anterior part of longitudinal flange slightly shorter than posterior part; hemiductus inconspicuous; anterior tendons positioned almost at apical 1/3 of furcal arms; furcal arms robust, apically not bifurcate, diverging at nearly 60°in relation to longitudinal flange.</p><p>
            <italic>Legs</italic>: Procoxae situated close to front margin of prothorax; contiguous, inner side flat. Protibiae (Fig. <xref ref-type="fig" rid="F1">8</xref>) subcylindrical, slightly sinuate, bent inwards at apical 1/3; inner margin from basal 1/5 to apex arcuate, with 10 large, slightly curved, sharp teeth, each tooth with spiniform seta just behind it; Mesotibiae similar but teeth slightly smaller; metatibiae with inner margin adentate, apical 1/3 with much denser and longer setae. Tarsi slender, tarsomere 1 nearly 2× longer than 2, much wider than 2, 3 wider than the others, deeply bilobed, 5 slender; claws connate in basal half.</p><p>
            <italic>Genitalia and terminalia</italic>: Sternite VIII (Fig. <xref ref-type="fig" rid="F2">12</xref>) divided into 2 transversely orientated, crescent-shaped hemisternites, each laterally acuminate, with anterior margin moderately sinuate and posterior margin arcuate. Sternite IX (Fig. <xref ref-type="fig" rid="F2">12</xref>) with basal plate bilobed, each lobe with inner margin almost straight and outer margin Σ–shaped; spiculum gastrale 0.90× as long as aedeagus, almost straight, strongly sclerotized, ante<!--PageBreak--><!--PageBreak-->rior 1/5 slightly curved. Penis (Figs <xref ref-type="fig" rid="F2">13</xref>, <xref ref-type="fig" rid="F2">14</xref>) in dorsal view 3.90 mm long and 0.50 mm wide, temones 1.15 mm long; lateral margins subparallel in middle, minimally expanded at ostium level, thereafter slightly rounded and triangularly converging, though very narrowly rounded apex; in lateral view curved, caudally of ostium strongly constricted towards apex. Tegmen (Fig. <xref ref-type="fig" rid="F2">15</xref>) 0.46× as long as penis, ring narrow, parameroid lobes more sclerotized in basal half, separated from each other; tegminal apodeme slender, more sclerotized, Y–shaped with basal piece, slightly curved at apex.</p><fig id="F2" position="float" orientation="portrait"><label>Figures 10–23.</label><caption><p>Abdominal and genital structures of <italic><tp:taxon-name><tp:taxon-name-part taxon-name-part-type="genus" reg="Leptomias">Leptomias</tp:taxon-name-part> <tp:taxon-name-part taxon-name-part-type="species" reg="verticalis">verticalis</tp:taxon-name-part></tp:taxon-name></italic> sp. n.: <bold>10</bold> male paratype, ventrites, ventral view <bold>11</bold> male paratype, metendosternite, dorsal view <bold>12</bold> male paratype, sternites VIII and IX, dorsal view <bold>13</bold> male paratype, aedeagus, dorsal view <bold>14</bold> male paratype, aedeagus, lateral view <bold>15</bold> male paratype, tegmen, dorsal view <bold>16</bold> male paratype, pygidium, dorsal view <bold>17</bold> male paratype, proventriculus <bold>18</bold> female paratype, ventrites, ventral view (g - laterobasal groove) <bold>19</bold> female paratype, sternite VIII and genitalia, lateral view <bold>20</bold> female paratype, gonocoxites and styli, dorsal view <bold>21</bold> female paratype, bursal sclerites, dorsolateral view <bold>22</bold> female paratype, spermatheca, lateral view <bold>23</bold> female paratype, pygidium, dorsal view. Scale bars <bold>10–19, 23</bold>: 1 mm; <bold>20–22</bold>: 0.5 mm.</p></caption><graphic xmlns:xlink="http://www.w3.org/1999/xlink" xlink:href="zookeys-678-097-g002.jpg" position="float" orientation="portrait" xlink:type="simple" id="oo_139267.jpg"/></fig></tp:treatment-sec><tp:treatment-sec sec-type="variation" id="SECID0ERNAC"><title>Variation.</title><p>
            <bold>Male paratype.</bold> Measurements (in mm): Standard length: 8.20; pronotal length: 3.20; pronotal width: 3.20; elytral length: 5.00; elytral width: 3.30; rostral length: 1.35; rostral width: 1.20; inner margin of protibiae with eleven blunt teeth (apex worn out), mesotibiae with ten small sharp teeth.</p><p>
            <bold>Female paratypes</bold>. Measurements (in mm): Standard length: 10.40–11.30; pronotal length: 3.00–3.20; pronotal width: 3.10–3.20; elytral length: 6.00–6.70; elytral width: 3.70–3.90; rostral length: 1.29–1.40; rostral width: 1.28–1.32. Pronotum with anterior and posterior margins not truncate, slightly curved; greatest width just behind midpoint. Elytra much longer and wider than in male; in lateral view with posterior declivity straight and overhanging elytral apex; ventrite 5 (Fig. <xref ref-type="fig" rid="F2">18</xref>) parabolic, apical 1/2 with median longitudinal ridge, slightly elevated, with basal longitudinal groove on each side close to lateral margins, extending from base to midpoint (Fig. <xref ref-type="fig" rid="F2">18</xref>, g). Inner margin of pro- and mesotibiae with 8–10 larger and sharper teeth than in male, inner margin of metatibiae with 10 small and sharp teeth. Sternite VIII (Fig. <xref ref-type="fig" rid="F2">19</xref>) with spiculum ventrale clavate, wide and straight; lamina tightly folded, in lateral view triangular, strongly sclerotized, ventral margin angular in middle. Ovipositor (Figs <xref ref-type="fig" rid="F2">19</xref>, <xref ref-type="fig" rid="F2">20</xref>) with gonocoxites shorter than sternite VIII, folded along middle, lateral margins strongly sclerotized, styli relatively small, cylindrical, with 2–3 long setae inserted apically, more strongly sclerotized than gonocoxites. Bursal sclerites (Fig. <xref ref-type="fig" rid="F2">21</xref>) near point of union of spermathecal duct and oviduct, with 1 V–shaped sclerite and 1 small sclerite on each side, dorsal surface of sclerites with small and sharp conical spines. Spermatheca (Fig. <xref ref-type="fig" rid="F2">22</xref>) with corpus short, trapezoidal; cornu elongate, strongly curved into a narrow U–shape, apically gradually narrowed, apex sinuate and acuminate; nodulus prominent, tube-like, apically gradually narrowed, subcontiguous with and angled at about 60°in relation to ramus; ramus prominent, elongate trapezoid, 2.0× length of nodulus.</p></tp:treatment-sec><tp:treatment-sec sec-type="material" id="SECID0EZOAC"><title>Material examined.</title><p>Holotype, ♂: (white, printed): 四川九龙县南 [Sìchuān Jǐulóngxiàn nán] J08 / 2120m 核桃林 [Hétáolín] 杯诱 [bēiyòu] / 2001.VII.9–12 于晓东 [Yú Xiǎodōng] / 中科院动物所 [Zhōngkēyuàn Dòngwùsuǒ, printed]; (white, printed): IOZ(E) 1965001. Paratypes (1♂, 4♀): 1 ♂: (white, printed): same data as holotype except IOZ(E) 1965002; 2 ♀: (white, printed): same data as holotype except IOZ(E) 1965003, IOZ(E) 1965004; 2 ♀: (white, printed): same data as holotype except J09 / 2200m 青冈灌丛 [Qīnggāng Guàncóng] and IOZ(E) 1965005, IOZ(E) 1965006.</p></tp:treatment-sec><tp:treatment-sec sec-type="remarks" id="SECID0E5OAC"><title>Remarks.</title><p>The specific epithet refers to the straight declivity of the elytra in lateral view.</p></tp:treatment-sec><tp:treatment-sec sec-type="distribution" id="SECID0EDPAC"><title>Distribution.</title><p>Sichuan (China).</p></tp:treatment-sec></tp:taxon-treatment>
