# Supplementary material for: Review of the species of Leptomias Faust from Sichuan, China (Coleoptera, Curculionidae, Entiminae)
Source: Zookeys. 2017 Jun 7;(678):97–119. doi: 10.3897/zookeys.678.12543 (PMC5523364; doi:10.3897/zookeys.678.12543)
Supplement: XML Treatment for Leptomias foveicollis [file zookeys.678.12543-treatment3.xml]

<!DOCTYPE tp:taxon-treatment
  PUBLIC "-//TaxonX//DTD Taxonomic Treatment Publishing DTD v0 20100105//EN" "tax-treatment-NSO.dtd">
<tp:taxon-treatment xmlns:tp="http://www.plazi.org/taxpub"><tp:treatment-meta><kwd-group><label>Taxon classification</label><kwd><named-content xmlns:xlink="http://www.w3.org/1999/xlink" content-type="kingdom">Animalia</named-content></kwd><kwd><named-content xmlns:xlink="http://www.w3.org/1999/xlink" content-type="order">Coleoptera</named-content></kwd><kwd><named-content xmlns:xlink="http://www.w3.org/1999/xlink" content-type="family">Curculionidae</named-content></kwd></kwd-group><mixed-citation publication-type="journal"><person-group><name><surname>Song</surname><given-names>Zhenzhen</given-names></name><name><surname>Ren</surname><given-names>Li</given-names></name><name><surname>Zhang</surname><given-names>Runzhi</given-names></name><name><surname>Zhou</surname><given-names>Chenggang</given-names></name></person-group><article-title>Review of the species of <italic><tp:taxon-name><tp:taxon-name-part taxon-name-part-type="genus" reg="Leptomias">Leptomias</tp:taxon-name-part></tp:taxon-name></italic> Faust from Sichuan, China (<tp:taxon-name><tp:taxon-name-part taxon-name-part-type="order">Coleoptera</tp:taxon-name-part></tp:taxon-name>, <tp:taxon-name><tp:taxon-name-part taxon-name-part-type="family">Curculionidae</tp:taxon-name-part></tp:taxon-name>, <tp:taxon-name><tp:taxon-name-part taxon-name-part-type="subfamily">Entiminae</tp:taxon-name-part></tp:taxon-name>)</article-title><source>Zookeys</source><day>7</day><month>6</month><year>2017</year><volume>2017</volume><issue>678</issue><fpage>97</fpage><lpage>119</lpage><pub-id pub-id-type="doi">10.3897/zookeys.678.12543</pub-id></mixed-citation></tp:treatment-meta><tp:nomenclature><tp:taxon-name>
              <tp:taxon-name-part taxon-name-part-type="genus" reg="Leptomias">Leptomias</tp:taxon-name-part>
              <tp:taxon-name-part taxon-name-part-type="species" reg="foveicollis">foveicollis</tp:taxon-name-part>
            </tp:taxon-name><tp:taxon-authority>Voss, 1935</tp:taxon-authority><tp:nomenclature-citation-list><tp:nomenclature-citation><tp:taxon-name>
                  <tp:taxon-name-part taxon-name-part-type="genus" reg="Leptomias">Leptomias</tp:taxon-name-part> <tp:taxon-name-part taxon-name-part-type="species" reg="foveicollis">foveicollis</tp:taxon-name-part></tp:taxon-name><comment>Voss, 1935. Entomologisches Nachrichtenblatt 9(2): 58.</comment></tp:nomenclature-citation></tp:nomenclature-citation-list></tp:nomenclature><tp:treatment-sec sec-type="material" id="SECID0E5EAE"><title>Additional material examined.</title><p>1 ♂: (white): 四川 [Sìchuān, printed] 康定瓦新 [Kāngdìng Wǎxīn, handwritten] / 沟 [Gōu, handwritten] 1450m [handwritten] / 中国科学院 [Zhōngguó Kēxuéyuàn, printed]; (white): 1983.VI–22 [handwritten] / 采集者 王書永[Cǎijízhě, Wáng Shūyǒng, printed]; (white, printed): IOZ(E) 906879. 1 ♂: (white): 四川 [Sìchuān, printed] 康定 [Kāngdìng, handwritten] / 2600m [handwritten] / 中国科学院 [Zhōngguó Kēxuéyuàn, printed]; (white): 1983.V–30 [handwritten] / 采集者 王書永 [Cǎijízhě, Wáng Shūyǒng, printed]; (white, printed): IOZ(E) 906854. 1 ♂: same data as 906854 except collecting date 1983.VI–25, 采集<!--PageBreak-->者: 陈元清 [Cǎijízhě, Chén Yuánqīng, printed] and IOZ(E) 906860. 1 ♀: (white): 四川宝兴 [Sìchuān Bǎoxīng, printed] / 硗碛 [qiāoqì, printed] 2200–2700m [printed] / 1963.VI. [printed] 25 [handwritten] / 天津自然博物馆 [Tiānjīn Zìránbówùguǎn, printed]; (white): 采集者: 熊江 [Cǎijízhě, Xióngjiāng, printed]; (white, printed): IOZ(E) 906836. 2 ♀: ditto, IOZ(E) 906837, IOZ(E) 906830.</p></tp:treatment-sec><tp:treatment-sec sec-type="remarks" id="SECID0EGFAE"><title>Remarks.</title><p>
              <italic><tp:taxon-name><tp:taxon-name-part taxon-name-part-type="genus" reg="Leptomias">Leptomias</tp:taxon-name-part> <tp:taxon-name-part taxon-name-part-type="species" reg="foveicollis">foveicollis</tp:taxon-name-part></tp:taxon-name></italic> is widely distributed in Sichuan (Baoxing, Kangding, Ganzi, Lixian), Liaoning (Changtu) and Heilongjiang (Haerbing). From southwest to northeast of China, this species has a wide distribution range. <italic><tp:taxon-name><tp:taxon-name-part taxon-name-part-type="genus" reg="Leptomias">Leptomias</tp:taxon-name-part> <tp:taxon-name-part taxon-name-part-type="species" reg="foveicollis">foveicollis</tp:taxon-name-part></tp:taxon-name></italic> is widely distributed in the central-western region of Sichuan (Fig. <xref ref-type="fig" rid="F3">24</xref>). This species is similar to <italic><tp:taxon-name><tp:taxon-name-part taxon-name-part-type="genus" reg="Leptomias">L.</tp:taxon-name-part> <tp:taxon-name-part taxon-name-part-type="species" reg="moxiensis">moxiensis</tp:taxon-name-part></tp:taxon-name></italic> but can be differed from the following characters: prothorax strongly convex, broadest behind middle, with fovea on either side of median longitudinal groove; elytra every interstriae with 1–2 column setae; procoxae contiguous, inner sides flat; penis long and robust, apex elongate and obliquely truncate. We could not locate type materials, all above are based on identified specimens.</p></tp:treatment-sec><tp:treatment-sec><!--Section generated to contain objects referenced in tp:taxon-treatment.--><fig id="F3" position="float" orientation="portrait"><label>Figure 24.</label><caption><p>Distribution map of <italic><tp:taxon-name><tp:taxon-name-part taxon-name-part-type="genus" reg="Leptomias">Leptomias</tp:taxon-name-part></tp:taxon-name></italic> species from Sichuan (all endemic species are marked by five-pointed stars).</p></caption><graphic xmlns:xlink="http://www.w3.org/1999/xlink" xlink:href="zookeys-678-097-g003.jpg" position="float" orientation="portrait" xlink:type="simple" id="oo_139268.jpg"/></fig></tp:treatment-sec></tp:taxon-treatment>
