# Supplementary material for: Review of the species of Leptomias Faust from Sichuan, China (Coleoptera, Curculionidae, Entiminae)
Source: Zookeys. 2017 Jun 7;(678):97–119. doi: 10.3897/zookeys.678.12543 (PMC5523364; doi:10.3897/zookeys.678.12543)
Supplement: XML Treatment for Leptomias nubilus [file zookeys.678.12543-treatment6.xml]

<!DOCTYPE tp:taxon-treatment
  PUBLIC "-//TaxonX//DTD Taxonomic Treatment Publishing DTD v0 20100105//EN" "tax-treatment-NSO.dtd">
<tp:taxon-treatment xmlns:tp="http://www.plazi.org/taxpub"><tp:treatment-meta><kwd-group><label>Taxon classification</label><kwd><named-content xmlns:xlink="http://www.w3.org/1999/xlink" content-type="kingdom">Animalia</named-content></kwd><kwd><named-content xmlns:xlink="http://www.w3.org/1999/xlink" content-type="order">Coleoptera</named-content></kwd><kwd><named-content xmlns:xlink="http://www.w3.org/1999/xlink" content-type="family">Curculionidae</named-content></kwd></kwd-group><mixed-citation publication-type="journal"><person-group><name><surname>Song</surname><given-names>Zhenzhen</given-names></name><name><surname>Ren</surname><given-names>Li</given-names></name><name><surname>Zhang</surname><given-names>Runzhi</given-names></name><name><surname>Zhou</surname><given-names>Chenggang</given-names></name></person-group><article-title>Review of the species of <italic><tp:taxon-name><tp:taxon-name-part taxon-name-part-type="genus" reg="Leptomias">Leptomias</tp:taxon-name-part></tp:taxon-name></italic> Faust from Sichuan, China (<tp:taxon-name><tp:taxon-name-part taxon-name-part-type="order">Coleoptera</tp:taxon-name-part></tp:taxon-name>, <tp:taxon-name><tp:taxon-name-part taxon-name-part-type="family">Curculionidae</tp:taxon-name-part></tp:taxon-name>, <tp:taxon-name><tp:taxon-name-part taxon-name-part-type="subfamily">Entiminae</tp:taxon-name-part></tp:taxon-name>)</article-title><source>Zookeys</source><day>7</day><month>6</month><year>2017</year><volume>2017</volume><issue>678</issue><fpage>97</fpage><lpage>119</lpage><pub-id pub-id-type="doi">10.3897/zookeys.678.12543</pub-id></mixed-citation></tp:treatment-meta><tp:nomenclature><tp:taxon-name>
              <tp:taxon-name-part taxon-name-part-type="genus" reg="Leptomias">Leptomias</tp:taxon-name-part>
              <tp:taxon-name-part taxon-name-part-type="species" reg="nubilus">nubilus</tp:taxon-name-part>
            </tp:taxon-name><tp:taxon-authority>Chen, 1983</tp:taxon-authority><tp:nomenclature-citation-list><tp:nomenclature-citation><tp:taxon-name>
                  <tp:taxon-name-part taxon-name-part-type="genus" reg="Leptomias">Leptomias</tp:taxon-name-part> <tp:taxon-name-part taxon-name-part-type="species" reg="nubilus">nubilus</tp:taxon-name-part></tp:taxon-name><comment>Chen, 1983. Acta Zootaxonomica Sinica 8(4): 397–398, fig. 2.</comment></tp:nomenclature-citation></tp:nomenclature-citation-list></tp:nomenclature><tp:treatment-sec sec-type="type material" id="SECID0EPNAE"><title>Type material examined.</title><p>Holotype, ♂: (white): 西藏芒康 [Xīzàng Mángkāng, handwritten] / 中国科学院 [Zhōngguó Kēxuéyuàn, printed]; (white): 1977.9.15 [handwritten] / 采集者 [Cǎijízhě, printed] 李继均 [LǐJìjūn, handwritten]; (red, printed): HOLOTYPE; (white, printed): IOZ(E) 906290. Paratypes: 1 ♀: same data as holotype except PARATYPE printed on yellow paper and IOZ(E) 906291.</p></tp:treatment-sec><tp:treatment-sec sec-type="material" id="SECID0EUNAE"><title>Additional material examined.</title><p>1 ♂: (white): 四川 [Sìchuān, printed] 乡城 [Xiāngchéng, handwritten] / 2900m [handwritten] / 中国科学院 [Zhōngguó Kēxuéyuàn, printed, printed]; (white): 1983.VI.28 [handwritten] / 采集者: 张学忠 [Cǎijízhě, Zhāng Xuézhōng, printed]; (white, printed): IOZ(E) 906309. 2 ♂: ditto, IOZ(E) 906310, IOZ(E) 906311. 1 ♀: same data as 906309 except collecting date 1982.VI.17, 采集者: 王書永 [Cǎijízhě, Wáng Shūyǒng, printed] and IOZ(E) 906293. 2 ♀: ditto, IOZ(E) 906294, IOZ(E) 906296.</p></tp:treatment-sec><tp:treatment-sec sec-type="remarks" id="SECID0EZNAE"><title>Remarks.</title><p>
              <italic><tp:taxon-name><tp:taxon-name-part taxon-name-part-type="genus" reg="Leptomias">Leptomias</tp:taxon-name-part> <tp:taxon-name-part taxon-name-part-type="species" reg="nubilus">nubilus</tp:taxon-name-part></tp:taxon-name></italic> is recorded from Sichuan (Xiangcheng) and Xizang (Mangkang). Xiangcheng is located in the southwest region of Sichuan (Fig. <xref ref-type="fig" rid="F3">24</xref>). <italic><tp:taxon-name><tp:taxon-name-part taxon-name-part-type="genus" reg="Leptomias">Leptomias</tp:taxon-name-part> <tp:taxon-name-part taxon-name-part-type="species" reg="nubilus">nubilus</tp:taxon-name-part></tp:taxon-name></italic> can be distinguished from <italic><tp:taxon-name><tp:taxon-name-part taxon-name-part-type="genus" reg="Leptomias">L.</tp:taxon-name-part> <tp:taxon-name-part taxon-name-part-type="species" reg="elongitus">elongitus</tp:taxon-name-part></tp:taxon-name></italic> by antennae with scape reaching middle of eye when at rest; eyes large and slightly flat; postocular lobes not developed; with a depression positioned laterally between the upper margin of antennal scrobe and the front of eyes; prothorax rather smooth, without median longitudinal, broadest before middle.</p></tp:treatment-sec><tp:treatment-sec><!--Section generated to contain objects referenced in tp:taxon-treatment.--><fig id="F3" position="float" orientation="portrait"><label>Figure 24.</label><caption><p>Distribution map of <italic><tp:taxon-name><tp:taxon-name-part taxon-name-part-type="genus" reg="Leptomias">Leptomias</tp:taxon-name-part></tp:taxon-name></italic> species from Sichuan (all endemic species are marked by five-pointed stars).</p></caption><graphic xmlns:xlink="http://www.w3.org/1999/xlink" xlink:href="zookeys-678-097-g003.jpg" position="float" orientation="portrait" xlink:type="simple" id="oo_139268.jpg"/></fig></tp:treatment-sec></tp:taxon-treatment>
