# Supplementary material for: Review of the species of Leptomias Faust from Sichuan, China (Coleoptera, Curculionidae, Entiminae)
Source: Zookeys. 2017 Jun 7;(678):97–119. doi: 10.3897/zookeys.678.12543 (PMC5523364; doi:10.3897/zookeys.678.12543)
Supplement: XML Treatment for Leptomias sublongicollis [file zookeys.678.12543-treatment8.xml]

<!DOCTYPE tp:taxon-treatment
  PUBLIC "-//TaxonX//DTD Taxonomic Treatment Publishing DTD v0 20100105//EN" "tax-treatment-NSO.dtd">
<tp:taxon-treatment xmlns:tp="http://www.plazi.org/taxpub"><tp:treatment-meta><kwd-group><label>Taxon classification</label><kwd><named-content xmlns:xlink="http://www.w3.org/1999/xlink" content-type="kingdom">Animalia</named-content></kwd><kwd><named-content xmlns:xlink="http://www.w3.org/1999/xlink" content-type="order">Coleoptera</named-content></kwd><kwd><named-content xmlns:xlink="http://www.w3.org/1999/xlink" content-type="family">Curculionidae</named-content></kwd></kwd-group><mixed-citation publication-type="journal"><person-group><name><surname>Song</surname><given-names>Zhenzhen</given-names></name><name><surname>Ren</surname><given-names>Li</given-names></name><name><surname>Zhang</surname><given-names>Runzhi</given-names></name><name><surname>Zhou</surname><given-names>Chenggang</given-names></name></person-group><article-title>Review of the species of <italic><tp:taxon-name><tp:taxon-name-part taxon-name-part-type="genus" reg="Leptomias">Leptomias</tp:taxon-name-part></tp:taxon-name></italic> Faust from Sichuan, China (<tp:taxon-name><tp:taxon-name-part taxon-name-part-type="order">Coleoptera</tp:taxon-name-part></tp:taxon-name>, <tp:taxon-name><tp:taxon-name-part taxon-name-part-type="family">Curculionidae</tp:taxon-name-part></tp:taxon-name>, <tp:taxon-name><tp:taxon-name-part taxon-name-part-type="subfamily">Entiminae</tp:taxon-name-part></tp:taxon-name>)</article-title><source>Zookeys</source><day>7</day><month>6</month><year>2017</year><volume>2017</volume><issue>678</issue><fpage>97</fpage><lpage>119</lpage><pub-id pub-id-type="doi">10.3897/zookeys.678.12543</pub-id></mixed-citation></tp:treatment-meta><tp:nomenclature><tp:taxon-name>
              <tp:taxon-name-part taxon-name-part-type="genus" reg="Leptomias">Leptomias</tp:taxon-name-part>
              <tp:taxon-name-part taxon-name-part-type="species" reg="sublongicollis">sublongicollis</tp:taxon-name-part>
            </tp:taxon-name><tp:taxon-authority>Chen, 1987</tp:taxon-authority><tp:nomenclature-citation-list><tp:nomenclature-citation><tp:taxon-name>
                  <tp:taxon-name-part taxon-name-part-type="genus" reg="Leptomias">Leptomias</tp:taxon-name-part> <tp:taxon-name-part taxon-name-part-type="species" reg="sublongicollis">sublongicollis</tp:taxon-name-part></tp:taxon-name><comment>Chen, 1987. Acta Zootaxonomica Sinica 12 (4): 404–405, fig. 1.</comment></tp:nomenclature-citation></tp:nomenclature-citation-list></tp:nomenclature><tp:treatment-sec sec-type="type material" id="SECID0EDVAE"><title>Type material examined.</title><p>Holotype, ♂: (white): 云南 [Yúnnán, printed] 维西攀天 [Wéixī Pāntiān, handwritten] / 阁 [Gé, handwritten] 2500m [handwritten] / 中国科学院 [Zhōngguó Kēxuéyuàn, printed]; (white): 1981.VII.24 [handwritten] / 采集者: [Cǎijízhě, printed] 廖素柏 [Liào Sùbó, handwritten] / (red, printed): HOLOTYPE; (white, printed): IOZ(E) 905433. Paratypes: 1 ♀: same data as holotype except ALLOTYPE printed on sea-green paper and IOZ(E) 905434. 14 ♂, 5 ♀: same data as holotype except PARATYPE printed on yellow paper and IOZ(E) 905435–905437, IOZ(E) 905448, IOZ(E) 905473, IOZ(E) 905482, IOZ(E) 905483, IOZ(E) 905485, IOZ(E) 905488, IOZ(E) 905489, IOZ(E) 905491–905493, IOZ(E) 905495, IOZ(E) 905497–905500, IOZ(E) 905503. 7 ♂, 4 ♀: same data as holotype except PARATYPE printed on yellow paper, (white, printed) 采集者 张学忠 [Cǎijízhě, Zhāng Xuézhōng] and IOZ(E) 905438, IOZ(E) 905442, IOZ(E) 905447, IOZ(E) 905452, IOZ(E) 905472, IOZ(E) 905477, IOZ(E) 905478, IOZ(E) 905481, IOZ(E) 905494, IOZ(E) 905501, IOZ(E) 905502. 12 ♂, 5 ♀: same data as holotype except PARATYPE printed on yellow paper, collecting date 1981.VII.26, IOZ(E) 905439–905441, IOZ(E) 905443, IOZ(E) 905446, IOZ(E) 905449, IOZ(E) 905454, IOZ(E) 905458, IOZ(E) 905462, IOZ(E) 905463, IOZ(E) 905465–905468, IOZ(E) 905471, IOZ(E) 905474, IOZ(E) 905496 and with 寄主: 黑桃 [Jìzhǔ, Hēitáo, handwritten]. 1 ♂, 2 ♀: same data as holotype except PARATYPE printed on yellow paper, collecting date 1981.VII.26, IOZ(E) 905444, IOZ(E) 905445, IOZ(E) 905461 and with (white, printed) 采集者 王書永 [Cǎijízhě, Wáng Shūyǒng]. 4 ♂, 4 ♀: same data as holotype except PARATYPE <!--PageBreak-->printed on yellow paper, collecting date 1981.VII.28 and IOZ(E) 905450, IOZ(E) 905456, IOZ(E) 905459, IOZ(E) 905460, IOZ(E) 905464, IOZ(E) 905475, IOZ(E) 905479, IOZ(E) 905484. 1 ♂, 2 ♀: same data as holotype except PARATYPE printed on yellow paper, collecting date 1981.VII.27 and IOZ(E) 905451, IOZ(E) 905469, IOZ(E) 905470. 1 ♂, 1♀: same data as holotype except PARATYPE printed on yellow paper, collecting date 1981.VII.27, IOZ(E) 905453, IOZ(E) 905455 and with (white, printed) 采集者 王書永 [Cǎijízhě, Wáng Shūyǒng]. 1 ♂, 1 ♀: same data as 905455 except collecting date 1981.VII.28 and IOZ(E) 905457, IOZ(E) 905480. 1 ♂, 1 ♀: same data as holotype except PARATYPE printed on yellow paper, collecting date 1981.VII.27, IOZ(E) 905476, IOZ(E) 905487 and with (white, printed) 采集者 张学忠 [Cǎijízhě, Zhāng Xuézhōng]. 1 ♂, 1 ♀: same data as holotype except PARATYPE printed on yellow paper, IOZ(E) 905486, IOZ(E) 905490 and with (white, printed) 采集者 王書永 [Cǎijízhě, Wáng Shūyǒng]. 1 ♀: (white): 云南 [Yúnnán, printed] 维西白济汎 [Wéixī Báijìfān, handwritten] / 1780m [handwritten] / 中国科学院 [Zhōngguó Kēxuéyuàn, printed]; (white): 1981.VII.12 [handwritten] / 采集者: [Cǎijízhě, printed] 廖素柏 [Liào Sùbó, handwritten] / (yellow, printed): PARATYPE; (white, printed): IOZ(E) 905504. 1 ♀: (white): 云南 [Yúnnán, printed] 维西白济汎 [Wéixī Báijìfān, handwritten] / 1780m [handwritten] / 中国科学院 [Zhōngguó Kēxuéyuàn, printed]; (white): 1981.VII.10 [handwritten] / 19号 [Hào, handwritten] / 采集者 王書永 [Cǎijízhě, Wáng Shūyǒng, printed] / (yellow, printed): PARATYPE; (white, printed): IOZ(E) 905505. 1 ♀: (white): 四川 [Sìchuān, printed] 德格 [Dégé, handwritten] / 3200m [handwritten] / 中国科学院 [Zhōngguó Kēxuéyuàn, printed]; 1983.VII.4 [handwritten] / 采集者: 陈元清 [Cǎijízhě, Chén Yuánqīng, printed]; (yellow, printed): PARATYPE; (white, printed): IOZ(E) 905506.</p></tp:treatment-sec><tp:treatment-sec sec-type="remarks" id="SECID0ELVAE"><title>Remarks.</title><p>
              <italic><tp:taxon-name><tp:taxon-name-part taxon-name-part-type="genus" reg="Leptomias">Leptomias</tp:taxon-name-part> <tp:taxon-name-part taxon-name-part-type="species" reg="sublongicollis">sublongicollis</tp:taxon-name-part></tp:taxon-name></italic> is recorded from Sichuan (Dege) (Fig. <xref ref-type="fig" rid="F3">24</xref>) and Yunnan (Weixi). It is distributed in the Hengduan Mountains. <italic><tp:taxon-name><tp:taxon-name-part taxon-name-part-type="genus" reg="Leptomias">L.</tp:taxon-name-part> <tp:taxon-name-part taxon-name-part-type="species" reg="sublongicollis">sublongicollis</tp:taxon-name-part></tp:taxon-name></italic> resembles <italic><tp:taxon-name><tp:taxon-name-part taxon-name-part-type="genus" reg="Leptomias">L.</tp:taxon-name-part> <tp:taxon-name-part taxon-name-part-type="species" reg="varians">varians</tp:taxon-name-part></tp:taxon-name></italic>, but they are different in the following characters: scrobes with dorsal margin carinate; eyes large and convex; postocular lobes not developed; penis bent upwards at apex; rostrum dorsal surface corrugated; protibiae apex not projecting outwards.</p></tp:treatment-sec><tp:treatment-sec><!--Section generated to contain objects referenced in tp:taxon-treatment.--><fig id="F3" position="float" orientation="portrait"><label>Figure 24.</label><caption><p>Distribution map of <italic><tp:taxon-name><tp:taxon-name-part taxon-name-part-type="genus" reg="Leptomias">Leptomias</tp:taxon-name-part></tp:taxon-name></italic> species from Sichuan (all endemic species are marked by five-pointed stars).</p></caption><graphic xmlns:xlink="http://www.w3.org/1999/xlink" xlink:href="zookeys-678-097-g003.jpg" position="float" orientation="portrait" xlink:type="simple" id="oo_139268.jpg"/></fig></tp:treatment-sec></tp:taxon-treatment>
