# Supplementary material for: Review of the species of Leptomias Faust from Sichuan, China (Coleoptera, Curculionidae, Entiminae)
Source: Zookeys. 2017 Jun 7;(678):97–119. doi: 10.3897/zookeys.678.12543 (PMC5523364; doi:10.3897/zookeys.678.12543)
Supplement: XML Treatment for Leptomias thibetanus [file zookeys.678.12543-treatment9.xml]

<!DOCTYPE tp:taxon-treatment
  PUBLIC "-//TaxonX//DTD Taxonomic Treatment Publishing DTD v0 20100105//EN" "tax-treatment-NSO.dtd">
<tp:taxon-treatment xmlns:tp="http://www.plazi.org/taxpub"><tp:treatment-meta><kwd-group><label>Taxon classification</label><kwd><named-content xmlns:xlink="http://www.w3.org/1999/xlink" content-type="kingdom">Animalia</named-content></kwd><kwd><named-content xmlns:xlink="http://www.w3.org/1999/xlink" content-type="order">Coleoptera</named-content></kwd><kwd><named-content xmlns:xlink="http://www.w3.org/1999/xlink" content-type="family">Curculionidae</named-content></kwd></kwd-group><mixed-citation publication-type="journal"><person-group><name><surname>Song</surname><given-names>Zhenzhen</given-names></name><name><surname>Ren</surname><given-names>Li</given-names></name><name><surname>Zhang</surname><given-names>Runzhi</given-names></name><name><surname>Zhou</surname><given-names>Chenggang</given-names></name></person-group><article-title>Review of the species of <italic><tp:taxon-name><tp:taxon-name-part taxon-name-part-type="genus" reg="Leptomias">Leptomias</tp:taxon-name-part></tp:taxon-name></italic> Faust from Sichuan, China (<tp:taxon-name><tp:taxon-name-part taxon-name-part-type="order">Coleoptera</tp:taxon-name-part></tp:taxon-name>, <tp:taxon-name><tp:taxon-name-part taxon-name-part-type="family">Curculionidae</tp:taxon-name-part></tp:taxon-name>, <tp:taxon-name><tp:taxon-name-part taxon-name-part-type="subfamily">Entiminae</tp:taxon-name-part></tp:taxon-name>)</article-title><source>Zookeys</source><day>7</day><month>6</month><year>2017</year><volume>2017</volume><issue>678</issue><fpage>97</fpage><lpage>119</lpage><pub-id pub-id-type="doi">10.3897/zookeys.678.12543</pub-id></mixed-citation></tp:treatment-meta><tp:nomenclature><tp:taxon-name>
              <tp:taxon-name-part taxon-name-part-type="genus" reg="Leptomias">Leptomias</tp:taxon-name-part>
              <tp:taxon-name-part taxon-name-part-type="species" reg="thibetanus">thibetanus</tp:taxon-name-part>
            </tp:taxon-name><tp:taxon-authority>(Faust, 1888)</tp:taxon-authority><tp:nomenclature-citation-list><tp:nomenclature-citation><tp:taxon-name>
                  <tp:taxon-name-part taxon-name-part-type="genus" reg="Heteromias">Heteromias</tp:taxon-name-part> <tp:taxon-name-part taxon-name-part-type="species" reg="thibetanus">thibetanus</tp:taxon-name-part></tp:taxon-name><comment>Faust, 1888. Stett. Entomol. Zeit, 49(7–9): 285–286.</comment></tp:nomenclature-citation><tp:nomenclature-citation><tp:taxon-name>
                  <tp:taxon-name-part taxon-name-part-type="genus" reg="Leptomias">Leptomias</tp:taxon-name-part> <tp:taxon-name-part taxon-name-part-type="species" reg="thibetanus">thibetanus</tp:taxon-name-part></tp:taxon-name><comment>(Faust): <xref ref-type="bibr" rid="B15">Marshall (1916)</xref>, In: Shipley AE (Ed) The Fauna of British India, including Ceylon and Burma, pp 172.</comment></tp:nomenclature-citation></tp:nomenclature-citation-list></tp:nomenclature><tp:treatment-sec sec-type="type material" id="SECID0EXYAE"><title>Type material examined.</title><p>1 ♂: Thibet / Oayrollv (white, handwritten); Coll J. Faust / Ankauf 1900 (yellow, printed); Type (red, printed); Staatl. Museum für / Tierkunde Dresden (white, printed).</p></tp:treatment-sec><tp:treatment-sec sec-type="material" id="SECID0E3YAE"><title>Additional material examined.</title><p>1 ♀: (white): 四川 [Sìchuān, printed] 贡嘎山 [Gònggāshān, handwritten] / 燕子沟 2500m [Yànzǐgōu, handwritten] / 中国科学<!--PageBreak-->院 [Zhōngguó Kēxuéyuàn, printed]; 1983.VI.10 [handwritten] / 采集者: 陈元清 [Cǎijízhě, Chén Yuánqīng, printed]; (white, printed): IOZ(E) 906817. 1 ♀: (white): 四川 [Sìchuān, printed] 红原 [Hóngyuán, handwritten] / 3500m [handwritten] / 中国科学院 [Zhōngguó Kēxuéyuàn, printed]; 1983.VIII.27 [handwritten] / 采集者: [Cǎijízhě, printed] 牛春来 [Niú Chūnlái, handwritten]; (white, printed): IOZ(E) 906819. 1 ♂: (white): 四川 [Sìchuān, printed] 贡嘎山 [Gònggāshān, handwritten] / 燕子沟 2500m [Yànzǐgōu, handwritten] / 中国科学院 [Zhōngguó Kēxuéyuàn, printed]; 1983.VI.8 [handwritten] / 采集者: 陈元清 [Cǎijízhě, Chén Yuánqīng, printed]; (white, printed): IOZ(E) 906823. 1 ♂: (white): 四川 [Sìchuān, printed] 泸定新兴 [Lúdìng Xīnxīng, handwritten] / 1900m [handwritten] / 中国科学院 [Zhōngguó Kēxuéyuàn, printed]; 1983.VI.12 [handwritten] / 采集者: 陈元清 [Cǎijízhě, Chén Yuánqīng, printed]; (white, printed): IOZ(E) 906825.</p></tp:treatment-sec><tp:treatment-sec sec-type="remarks" id="SECID0EEZAE"><title>Remarks.</title><p>
              <italic><tp:taxon-name><tp:taxon-name-part taxon-name-part-type="genus" reg="Leptomias">Leptomias</tp:taxon-name-part> <tp:taxon-name-part taxon-name-part-type="species" reg="thibetanus">thibetanus</tp:taxon-name-part></tp:taxon-name></italic> is known from Sichuan (Ganzi, Hongyuan, Kangding, Luding) and Xizang. It is widely distributed from the central to northwest region of Sichuan (Fig. <xref ref-type="fig" rid="F3">24</xref>). <italic><tp:taxon-name><tp:taxon-name-part taxon-name-part-type="genus" reg="Leptomias">L.</tp:taxon-name-part> <tp:taxon-name-part taxon-name-part-type="species" reg="thibetanus">thibetanus</tp:taxon-name-part></tp:taxon-name></italic> is similar to <italic><tp:taxon-name><tp:taxon-name-part taxon-name-part-type="genus" reg="Leptomias">L.</tp:taxon-name-part> <tp:taxon-name-part taxon-name-part-type="species" reg="zheduoshanensis">zheduoshanensis</tp:taxon-name-part></tp:taxon-name></italic>, but can be recognized by the following characters: rostrum dorsal surface with a median sulcus, extending longitudinally from antennal insertion to the vertex; elytra every interstriae with 1–2 column setae; prothorax broadest behind middle, pronotum corrugated; striae with moderately large punctures; penis slender, moderately long and straight, outline gradually converging after ostium region, apex narrowly rounded projected.</p></tp:treatment-sec><tp:treatment-sec><!--Section generated to contain objects referenced in tp:taxon-treatment.--><fig id="F3" position="float" orientation="portrait"><label>Figure 24.</label><caption><p>Distribution map of <italic><tp:taxon-name><tp:taxon-name-part taxon-name-part-type="genus" reg="Leptomias">Leptomias</tp:taxon-name-part></tp:taxon-name></italic> species from Sichuan (all endemic species are marked by five-pointed stars).</p></caption><graphic xmlns:xlink="http://www.w3.org/1999/xlink" xlink:href="zookeys-678-097-g003.jpg" position="float" orientation="portrait" xlink:type="simple" id="oo_139268.jpg"/></fig></tp:treatment-sec><ref-list><ref id="B15"><mixed-citation xmlns:xlink="http://www.w3.org/1999/xlink" xlink:type="simple">
          <person-group><name name-style="western"><surname>Marshall</surname><given-names>GAK</given-names></name></person-group> (<year>1916</year>) <source>The Fauna of British India, including Ceylon and Burma. <tp:taxon-name><tp:taxon-name-part taxon-name-part-type="order">Coleoptera</tp:taxon-name-part></tp:taxon-name>. <tp:taxon-name><tp:taxon-name-part taxon-name-part-type="genus">Rhynchophora</tp:taxon-name-part></tp:taxon-name>, <tp:taxon-name><tp:taxon-name-part taxon-name-part-type="family">Curculionidae</tp:taxon-name-part></tp:taxon-name> [part]. In: Shipley AE (Ed.) Published under the authority of the Secretary of State for India in Council.</source> <publisher-name>Taylor and Francis</publisher-name>, <publisher-loc>London</publisher-loc>, <size units="page">367 pp</size>.</mixed-citation></ref></ref-list></tp:taxon-treatment>
