# Supplementary material for: Review of the species of Leptomias Faust from Sichuan, China (Coleoptera, Curculionidae, Entiminae)
Source: Zookeys. 2017 Jun 7;(678):97–119. doi: 10.3897/zookeys.678.12543 (PMC5523364; doi:10.3897/zookeys.678.12543)
Supplement: XML Treatment for Leptomias wenchuanensis [file zookeys.678.12543-treatment11.xml]

<!DOCTYPE tp:taxon-treatment
  PUBLIC "-//TaxonX//DTD Taxonomic Treatment Publishing DTD v0 20100105//EN" "tax-treatment-NSO.dtd">
<tp:taxon-treatment xmlns:tp="http://www.plazi.org/taxpub"><tp:treatment-meta><kwd-group><label>Taxon classification</label><kwd><named-content xmlns:xlink="http://www.w3.org/1999/xlink" content-type="kingdom">Animalia</named-content></kwd><kwd><named-content xmlns:xlink="http://www.w3.org/1999/xlink" content-type="order">Coleoptera</named-content></kwd><kwd><named-content xmlns:xlink="http://www.w3.org/1999/xlink" content-type="family">Curculionidae</named-content></kwd></kwd-group><mixed-citation publication-type="journal"><person-group><name><surname>Song</surname><given-names>Zhenzhen</given-names></name><name><surname>Ren</surname><given-names>Li</given-names></name><name><surname>Zhang</surname><given-names>Runzhi</given-names></name><name><surname>Zhou</surname><given-names>Chenggang</given-names></name></person-group><article-title>Review of the species of <italic><tp:taxon-name><tp:taxon-name-part taxon-name-part-type="genus" reg="Leptomias">Leptomias</tp:taxon-name-part></tp:taxon-name></italic> Faust from Sichuan, China (<tp:taxon-name><tp:taxon-name-part taxon-name-part-type="order">Coleoptera</tp:taxon-name-part></tp:taxon-name>, <tp:taxon-name><tp:taxon-name-part taxon-name-part-type="family">Curculionidae</tp:taxon-name-part></tp:taxon-name>, <tp:taxon-name><tp:taxon-name-part taxon-name-part-type="subfamily">Entiminae</tp:taxon-name-part></tp:taxon-name>)</article-title><source>Zookeys</source><day>7</day><month>6</month><year>2017</year><volume>2017</volume><issue>678</issue><fpage>97</fpage><lpage>119</lpage><pub-id pub-id-type="doi">10.3897/zookeys.678.12543</pub-id></mixed-citation></tp:treatment-meta><tp:nomenclature><tp:taxon-name>
              <tp:taxon-name-part taxon-name-part-type="genus" reg="Leptomias">Leptomias</tp:taxon-name-part>
              <tp:taxon-name-part taxon-name-part-type="species" reg="wenchuanensis">wenchuanensis</tp:taxon-name-part>
            </tp:taxon-name><tp:taxon-authority>Chen, 1992</tp:taxon-authority><tp:nomenclature-citation-list><tp:nomenclature-citation><tp:taxon-name>
                  <tp:taxon-name-part taxon-name-part-type="genus" reg="Leptomias">Leptomias</tp:taxon-name-part> <tp:taxon-name-part taxon-name-part-type="species" reg="wenchuanensis">wenchuanensis</tp:taxon-name-part></tp:taxon-name><comment>Chen, 1992. In Chen S (Ed) Insects of the Hengduan Mountains Region 2: 843, fig. 11.</comment></tp:nomenclature-citation></tp:nomenclature-citation-list></tp:nomenclature><tp:treatment-sec sec-type="type material" id="SECID0ENAAG"><title>Type material examined.</title><p>Holotype, ♂: (white): 四川 [Sìchuān, printed] 汶川卧龙 [Wènchuān Wòlóng, handwritten] / 1920m [handwritten] / 中国科学院 [Zhōngguó Kēxuéyuàn, printed]; (white): 1983.VII.24 [handwritten] / 采集者 王書永 [Cǎijízhě, Wáng Shūyǒng, printed]; (red, printed): HOLOTYPE; (white, printed): IOZ(E) 905907. Paratypes: 1 ♀: (white): 四川 [Sìchuān, printed] 汶川 [Wènchuān, handwritten] / 卧龙 [Wòlóng, handwritten] 1920m [handwritten] / 中国科学院 [Zhōngguó Kēxuéyuàn, printed]; (white): 1983.VII.24 [handwritten] / 采集者 王書永 [Cǎijízhě, Wáng Shūyǒng, printed]; (sea-green, printed): ALLOTYPE; (white, printed): IOZ(E) 905908. 2 ♂: same data as allotype except PARATYPE printed on yellow paper and IOZ(E) 905909, IOZ(E) 905910. 3 ♀: same data as holotype except PARATYPE printed on yellow paper, collecting date 1983.VII.25, 1780m and IOZ(E) 905411, IOZ(E) 905413, IOZ(E) 905414. 1 ♂: (white): 四川 [Sìchuān, printed] 汶川 [Wènchuān, handwritten] / 卧龙 [Wòlóng, handwritten] 1780m [handwritten] / 中国科学院 [Zhōngguó Kēxuéyuàn, printed]; (white): 1983.VII.25 [handwritten] / 采集者 王書永 [Cǎijízhě, Wáng Shūyǒng, printed]; (yellow, printed): PARATYPE; (white, printed): IOZ(E) 905912. 1 ♀: ditto, IOZ(E) 905415. 1 ♂: same data as 905912 except 1800m, 采集者 张学忠 [Cǎijízhě, Zhāng Xuézhōng, printed] and IOZ(E) 905416. 1 ♀: (white): 四川 [Sìchuān, printed] 卧龙 [Wòlóng, handwritten] / 2700m [handwritten] / 中国科学院 [Zhōngguó Kēxuéyuàn, printed]; (white): 1983.VIII.9 [handwritten] / 采集者 [Cǎijízhě, printed] 牛春来 [Niú Chūnlái, handwritten]; (yellow, printed): PARATYPE; (white, printed): IOZ(E) 905917. 1 ♀: (white): 四川 [Sìchuān, printed] 汶川 [Wènchuān, handwritten] / 1300m [handwritten] / 中国科学院 [Zhōngguó Kēxuéyuàn, printed]; (white): 1983.IX.13 [handwritten] / 采集者: 张学忠 [Cǎijízhě, Zhāng Xuézhōng, printed]; (yellow, printed): PARATYPE; (white, printed): IOZ(E) 905918. 1 ♀: (white): 四川 [Sìchuān, printed] 汶川 [Wènchuān, handwritten] / 三圣沟 2500m [Sānshènggōu, handwritten] / 中国科学院 [Zhōngguó Kēxuéyuàn, printed]; (white): 1983.VIII.6 [handwritten] / 采集者: 柴怀成 [Cǎijízhě, Chái Huáichéng, printed]; (yellow, printed): PARATYPE; (white, printed): IOZ(E) 905919. 1 ♀: (white): 四川 [Sìchuān, printed] 汶川木江坪 [Wènchuān Mùjiāngpíng handwritten] / 1200m [handwritten] / 中国科学院 [Zhōngguó Kēxuéyuàn, printed]; (white): 1983.VIII.8 [handwritten] / 采集者: 柴怀成 [Cǎijízhě, Chái Huáichéng, printed]; (yellow, printed): PARATYPE; (white, printed): IOZ(E) 905920. 1 ♀: (white): 四川 [Sìchuān, printed] 汶川映 秀 [Wènchuān Yìngxìu handwritten] / 900–1000m [handwritten] / 中国科学院 [Zhōngguó Kēxuéyuàn, printed]; (white): 1983.VIII.1 [handwritten] / 采集者: 张学忠 [Cǎijízhě, Zhāng Xuézhōng, printed]; (yellow, printed): PARATYPE; (white, printed): IOZ(E) 905921. 1 ♀: (white): 1983.VIII.3 [handwritten] / 采集者 [Cǎijízhě, <!--PageBreak-->printed] 柴怀成 [Chái Huáichéng, handwritten]; (white): 四川 [Sìchuān, printed] 汶川 [Wènchuān, handwritten] / 映秀 [Yìngxìu, handwritten] / 900m [handwritten] / 中国科学院 [Zhōngguó Kēxuéyuàn, printed, printed]; (yellow, printed): PARATYPE; (white, printed): IOZ(E) 905922. 1 ♀: (white): 四川 [Sìchuān, printed] 马尔康 [Mǎěrkāng, handwritten] / 2900m [handwritten] / 中国科学院 [Zhōngguó Kēxuéyuàn, printed]; (white): 1983.VIII.18 [handwritten] / 采集者: [Cǎijízhě, printed] 张学忠 [Zhāng Xuézhōng, handwritten]; (yellow, printed): PARATYPE; (white, printed): IOZ(E) 905923. 1 ♀: (white): 四川 [Sìchuān, printed] 马尔康 [Mǎěrkāng, handwritten] / 梦笔山 [Mèngbǐshān, handwritten] / 4000m [handwritten] / 中国科学院 [Zhōngguó Kēxuéyuàn, printed]; (white): 1983.VIII.19 [handwritten] / 采集者: 王書永 [Cǎijízhě, Wáng Shūyǒng, printed]; (yellow, printed): PARATYPE; (white, printed): IOZ(E) 905924.</p></tp:treatment-sec><tp:treatment-sec sec-type="remarks" id="SECID0EVAAG"><title>Remarks.</title><p>
              <italic><tp:taxon-name><tp:taxon-name-part taxon-name-part-type="genus" reg="Leptomias">Leptomias</tp:taxon-name-part> <tp:taxon-name-part taxon-name-part-type="species" reg="wenchuanensis">wenchuanensis</tp:taxon-name-part></tp:taxon-name></italic> is an endemic species of China and recorded from Sichuan (Wenchuan, Maerkang). It is narrowly distributed in the North Central region of Sichuan (Fig. <xref ref-type="fig" rid="F3">24</xref>). <italic><tp:taxon-name><tp:taxon-name-part taxon-name-part-type="genus" reg="Leptomias">L.</tp:taxon-name-part> <tp:taxon-name-part taxon-name-part-type="species" reg="wenchuanensis">wenchuanensis</tp:taxon-name-part></tp:taxon-name></italic> and <italic><tp:taxon-name><tp:taxon-name-part taxon-name-part-type="genus" reg="Leptomias">L.</tp:taxon-name-part> <tp:taxon-name-part taxon-name-part-type="species" reg="globosus">globosus</tp:taxon-name-part></tp:taxon-name></italic> are both distributed in Maerkang County, north central Sichuan. <italic><tp:taxon-name><tp:taxon-name-part taxon-name-part-type="genus" reg="Leptomias">L.</tp:taxon-name-part> <tp:taxon-name-part taxon-name-part-type="species" reg="wenchuanensis">wenchuanensis</tp:taxon-name-part></tp:taxon-name></italic> is different from <italic><tp:taxon-name><tp:taxon-name-part taxon-name-part-type="genus" reg="Leptomias">L.</tp:taxon-name-part> <tp:taxon-name-part taxon-name-part-type="species" reg="globosus">globosus</tp:taxon-name-part></tp:taxon-name></italic> by the following characters: protibiae strongly bent inwards at apical; inner margin of pro-, meso- and metatibiae with large teeth; prementum with two setae; pronotum strongly convex, with two foveae on either side of median longitudinal groove.</p></tp:treatment-sec><tp:treatment-sec><!--Section generated to contain objects referenced in tp:taxon-treatment.--><fig id="F3" position="float" orientation="portrait"><label>Figure 24.</label><caption><p>Distribution map of <italic><tp:taxon-name><tp:taxon-name-part taxon-name-part-type="genus" reg="Leptomias">Leptomias</tp:taxon-name-part></tp:taxon-name></italic> species from Sichuan (all endemic species are marked by five-pointed stars).</p></caption><graphic xmlns:xlink="http://www.w3.org/1999/xlink" xlink:href="zookeys-678-097-g003.jpg" position="float" orientation="portrait" xlink:type="simple" id="oo_139268.jpg"/></fig></tp:treatment-sec></tp:taxon-treatment>
