# Supplementary material for: Review of the species of Leptomias Faust from Sichuan, China (Coleoptera, Curculionidae, Entiminae)
Source: Zookeys. 2017 Jun 7;(678):97–119. doi: 10.3897/zookeys.678.12543 (PMC5523364; doi:10.3897/zookeys.678.12543)
Supplement: XML Treatment for Leptomias zheduoshanensis [file zookeys.678.12543-treatment12.xml]

<!DOCTYPE tp:taxon-treatment
  PUBLIC "-//TaxonX//DTD Taxonomic Treatment Publishing DTD v0 20100105//EN" "tax-treatment-NSO.dtd">
<tp:taxon-treatment xmlns:tp="http://www.plazi.org/taxpub"><tp:treatment-meta><kwd-group><label>Taxon classification</label><kwd><named-content xmlns:xlink="http://www.w3.org/1999/xlink" content-type="kingdom">Animalia</named-content></kwd><kwd><named-content xmlns:xlink="http://www.w3.org/1999/xlink" content-type="order">Coleoptera</named-content></kwd><kwd><named-content xmlns:xlink="http://www.w3.org/1999/xlink" content-type="family">Curculionidae</named-content></kwd></kwd-group><mixed-citation publication-type="journal"><person-group><name><surname>Song</surname><given-names>Zhenzhen</given-names></name><name><surname>Ren</surname><given-names>Li</given-names></name><name><surname>Zhang</surname><given-names>Runzhi</given-names></name><name><surname>Zhou</surname><given-names>Chenggang</given-names></name></person-group><article-title>Review of the species of <italic><tp:taxon-name><tp:taxon-name-part taxon-name-part-type="genus" reg="Leptomias">Leptomias</tp:taxon-name-part></tp:taxon-name></italic> Faust from Sichuan, China (<tp:taxon-name><tp:taxon-name-part taxon-name-part-type="order">Coleoptera</tp:taxon-name-part></tp:taxon-name>, <tp:taxon-name><tp:taxon-name-part taxon-name-part-type="family">Curculionidae</tp:taxon-name-part></tp:taxon-name>, <tp:taxon-name><tp:taxon-name-part taxon-name-part-type="subfamily">Entiminae</tp:taxon-name-part></tp:taxon-name>)</article-title><source>Zookeys</source><day>7</day><month>6</month><year>2017</year><volume>2017</volume><issue>678</issue><fpage>97</fpage><lpage>119</lpage><pub-id pub-id-type="doi">10.3897/zookeys.678.12543</pub-id></mixed-citation></tp:treatment-meta><tp:nomenclature><tp:taxon-name>
              <tp:taxon-name-part taxon-name-part-type="genus" reg="Leptomias">Leptomias</tp:taxon-name-part>
              <tp:taxon-name-part taxon-name-part-type="species" reg="zheduoshanensis">zheduoshanensis</tp:taxon-name-part>
            </tp:taxon-name><tp:taxon-authority>Chen, 1992</tp:taxon-authority><tp:nomenclature-citation-list><tp:nomenclature-citation><tp:taxon-name>
                  <tp:taxon-name-part taxon-name-part-type="genus" reg="Leptomias">Leptomias</tp:taxon-name-part> <tp:taxon-name-part taxon-name-part-type="species" reg="zheduoshanensis">zheduoshanensis</tp:taxon-name-part></tp:taxon-name><comment>Chen, 1992. In: Chen S (Ed) Insects of the Hengduan Mountains region 2: 842–843.</comment></tp:nomenclature-citation></tp:nomenclature-citation-list></tp:nomenclature><tp:treatment-sec sec-type="type material" id="SECID0EGEAG"><title>Type material examined.</title><p>Holotype, ♂: (white): 四川 [Sìchuān, printed] 康定 [Kāngdìng, handwritten] / 4200m [handwritten] / 中国科学院 [Zhōngguó Kēxuéyuàn, printed]; (white): 1983.VII.13 [handwritten] / 采集者: 陈元清 [Cǎijízhě, Chén Yuánqīng , printed]; (red, printed): HOLOTYPE; (white, printed): IOZ(E) 905953. Paratypes: 1 ♀: same data as holotype except ALLOTYPE printed on sea-green paper and IOZ(E) 905954. 2 ♂, 2 ♀: same data as holotype except PARATYPE printed on yellow paper and IOZ(E) 905955, IOZ(E) 905957, IOZ(E) 905959, IOZ(E) 905961. 1 ♂: (white): 四川 [Sìchuān, printed] 康定折多 [Kāngdìng Zhéduō, handwritten] / 山 垭口 4200m [Shān Yàkǒu, handwritten] / 中国科学院 [Zhōngguó Kēxuéyuàn, printed]; (white): 1983.VII.13 [handwritten] / 采集者 王書永 [Cǎijízhě, Wáng Shūyǒng, printed]; (yellow, printed): PARATYPE; (white, printed): IOZ(E) 905956. 1 ♂: ditto, IOZ(E) 905960. 1 ♂: (white): 四川 [Sìchuān, printed] 康定 [Kāngdìng, handwritten] / 3100m [handwritten] / 中国科学院 [Zhōngguó Kēxuéyuàn, printed]; (white): 1983.VI.24 [handwritten] / 采集者 [Cǎijízhě, printed] 陈元清 [Chén Yuánqīng, handwritten]; (yellow, printed): PARATYPE; (white, printed): IOZ(E) 905962. 1 ♀: ditto, IOZ(E) 905963. 1 ♀: (white): 四川 [Sìchuān, printed] <!--PageBreak-->康定 [Kāngdìng, handwritten] / 4200m [handwritten] / 中国科学院 [Zhōngguó Kēxuéyuàn, printed]; (white): 1983.VII.13 [handwritten] / 采集者: [Cǎijízhě, printed] 牛春来 [Niú Chūnlái, handwritten]; (yellow, printed): PARATYPE; (white, printed): IOZ(E) 905958.</p></tp:treatment-sec><tp:treatment-sec sec-type="remarks" id="SECID0EOEAG"><title>Remarks.</title><p>
              <italic><tp:taxon-name><tp:taxon-name-part taxon-name-part-type="genus" reg="Leptomias">Leptomias</tp:taxon-name-part> <tp:taxon-name-part taxon-name-part-type="species" reg="zheduoshanensis">zheduoshanensis</tp:taxon-name-part></tp:taxon-name></italic> is another endemic species of China which recorded from Sichuan (Kangding). It is narrowly distributed in the central region of Sichuan (Fig. <xref ref-type="fig" rid="F3">24</xref>). <italic><tp:taxon-name><tp:taxon-name-part taxon-name-part-type="genus" reg="Leptomias">Leptomias</tp:taxon-name-part> <tp:taxon-name-part taxon-name-part-type="species" reg="zheduoshanensis">zheduoshanensis</tp:taxon-name-part></tp:taxon-name></italic>, <italic><tp:taxon-name><tp:taxon-name-part taxon-name-part-type="genus" reg="Leptomias">L.</tp:taxon-name-part> <tp:taxon-name-part taxon-name-part-type="species" reg="foveicollis">foveicollis</tp:taxon-name-part></tp:taxon-name></italic> and <italic><tp:taxon-name><tp:taxon-name-part taxon-name-part-type="genus" reg="Leptomias">L.</tp:taxon-name-part> <tp:taxon-name-part taxon-name-part-type="species" reg="thibetanus">thibetanus</tp:taxon-name-part></tp:taxon-name></italic> are all distributed in Kangding County. <italic><tp:taxon-name><tp:taxon-name-part taxon-name-part-type="genus" reg="Leptomias">Leptomias</tp:taxon-name-part> <tp:taxon-name-part taxon-name-part-type="species" reg="zheduoshanensis">zheduoshanensis</tp:taxon-name-part></tp:taxon-name></italic> differs from <italic><tp:taxon-name><tp:taxon-name-part taxon-name-part-type="genus" reg="Leptomias">L.</tp:taxon-name-part> <tp:taxon-name-part taxon-name-part-type="species" reg="thibetanus">thibetanus</tp:taxon-name-part></tp:taxon-name></italic> by the following characters: prothorax broadest in middle; striae with small punctures; rostrum dorsal surface with a narrow and deep median sulcus, not reach the vertex; elytra every interstriae with one column setae; penis bent upwards at apex.</p></tp:treatment-sec><tp:treatment-sec><!--Section generated to contain objects referenced in tp:taxon-treatment.--><fig id="F3" position="float" orientation="portrait"><label>Figure 24.</label><caption><p>Distribution map of <italic><tp:taxon-name><tp:taxon-name-part taxon-name-part-type="genus" reg="Leptomias">Leptomias</tp:taxon-name-part></tp:taxon-name></italic> species from Sichuan (all endemic species are marked by five-pointed stars).</p></caption><graphic xmlns:xlink="http://www.w3.org/1999/xlink" xlink:href="zookeys-678-097-g003.jpg" position="float" orientation="portrait" xlink:type="simple" id="oo_139268.jpg"/></fig></tp:treatment-sec></tp:taxon-treatment>
