# Supplementary material for: Review of the species of Leptomias Faust from Sichuan, China (Coleoptera, Curculionidae, Entiminae)
Source: Zookeys. 2017 Jun 7;(678):97–119. doi: 10.3897/zookeys.678.12543 (PMC5523364; doi:10.3897/zookeys.678.12543)
Supplement: XML Treatment for Geotragus granulatus [file zookeys.678.12543-treatment13.xml]

<!DOCTYPE tp:taxon-treatment
  PUBLIC "-//TaxonX//DTD Taxonomic Treatment Publishing DTD v0 20100105//EN" "tax-treatment-NSO.dtd">
<tp:taxon-treatment xmlns:tp="http://www.plazi.org/taxpub"><tp:treatment-meta><kwd-group><label>Taxon classification</label><kwd><named-content xmlns:xlink="http://www.w3.org/1999/xlink" content-type="kingdom">Animalia</named-content></kwd><kwd><named-content xmlns:xlink="http://www.w3.org/1999/xlink" content-type="order">Coleoptera</named-content></kwd><kwd><named-content xmlns:xlink="http://www.w3.org/1999/xlink" content-type="family">Curculionidae</named-content></kwd></kwd-group><mixed-citation publication-type="journal"><person-group><name><surname>Song</surname><given-names>Zhenzhen</given-names></name><name><surname>Ren</surname><given-names>Li</given-names></name><name><surname>Zhang</surname><given-names>Runzhi</given-names></name><name><surname>Zhou</surname><given-names>Chenggang</given-names></name></person-group><article-title>Review of the species of <italic><tp:taxon-name><tp:taxon-name-part taxon-name-part-type="genus" reg="Leptomias">Leptomias</tp:taxon-name-part></tp:taxon-name></italic> Faust from Sichuan, China (<tp:taxon-name><tp:taxon-name-part taxon-name-part-type="order">Coleoptera</tp:taxon-name-part></tp:taxon-name>, <tp:taxon-name><tp:taxon-name-part taxon-name-part-type="family">Curculionidae</tp:taxon-name-part></tp:taxon-name>, <tp:taxon-name><tp:taxon-name-part taxon-name-part-type="subfamily">Entiminae</tp:taxon-name-part></tp:taxon-name>)</article-title><source>Zookeys</source><day>7</day><month>6</month><year>2017</year><volume>2017</volume><issue>678</issue><fpage>97</fpage><lpage>119</lpage><pub-id pub-id-type="doi">10.3897/zookeys.678.12543</pub-id></mixed-citation></tp:treatment-meta><tp:nomenclature><tp:taxon-name>
            <tp:taxon-name-part taxon-name-part-type="genus" reg="Geotragus">Geotragus</tp:taxon-name-part>
            <tp:taxon-name-part taxon-name-part-type="species" reg="granulatus">granulatus</tp:taxon-name-part>
          </tp:taxon-name><tp:taxon-authority>(Chao, 1980)</tp:taxon-authority><tp:taxon-status xmlns:xlink="http://www.w3.org/1999/xlink" xlink:type="simple">comb. n.</tp:taxon-status><!--PageBreak--><!--PageBreak--><tp:nomenclature-citation-list><tp:nomenclature-citation><tp:taxon-name>
                <tp:taxon-name-part taxon-name-part-type="genus" reg="Leptomias">Leptomias</tp:taxon-name-part> <tp:taxon-name-part taxon-name-part-type="species" reg="granulatus">granulatus</tp:taxon-name-part></tp:taxon-name><comment>Chao, 1980. Entomotaxonomia 2(1): 29.</comment></tp:nomenclature-citation><tp:nomenclature-citation><tp:taxon-name>
                <tp:taxon-name-part taxon-name-part-type="genus" reg="Leptomias">Leptomias</tp:taxon-name-part> <tp:taxon-name-part taxon-name-part-type="species" reg="chenae">chenae</tp:taxon-name-part></tp:taxon-name><comment>Alonso-Zarazaga &amp; Ren, 2013. Catalogue of Palaearctic <tp:taxon-name><tp:taxon-name-part taxon-name-part-type="order">Coleoptera</tp:taxon-name-part></tp:taxon-name> 8: 89, 396 (replacement name for secondary homonymy).</comment></tp:nomenclature-citation></tp:nomenclature-citation-list></tp:nomenclature><tp:treatment-sec sec-type="comments" id="SECID0E2YAG"><title>Comments.</title><p>The correct name for this species under <italic><tp:taxon-name><tp:taxon-name-part taxon-name-part-type="genus" reg="Geotragus">Geotragus</tp:taxon-name-part></tp:taxon-name></italic> is <italic><tp:taxon-name><tp:taxon-name-part taxon-name-part-type="genus" reg="Geotragus">G.</tp:taxon-name-part> <tp:taxon-name-part taxon-name-part-type="species" reg="granulatus">granulatus</tp:taxon-name-part></tp:taxon-name></italic>, not <italic><tp:taxon-name><tp:taxon-name-part taxon-name-part-type="genus" reg="Geotragus">G.</tp:taxon-name-part> <tp:taxon-name-part taxon-name-part-type="species" reg="chenae">chenae</tp:taxon-name-part></tp:taxon-name></italic>, because of Art. 59.4 of the Code: “59.4. Reinstatement of junior secondary homonyms rejected after 1960. A species-group name rejected after 1960 on grounds of secondary homonymy is to be reinstated as valid by an author who considers that the two species-group taxa in question are not congeneric, unless it is invalid for some other reason.”</p></tp:treatment-sec><tp:treatment-sec sec-type="redescription" id="SECID0E5ZAG"><title>Redescription.</title><p>Body medium-sized, black to reddish brown. Eyes lateral, oval, convex, with deep and fine circumferential stria. Rostrum 1.14× longer than wide, base narrower than frons, with slightly broad, deep median sulcus, reaching vertex. Scapes <!--PageBreak-->short and stout, exceeding anterior margin of eyes but not surpassing middle of eyes. Funicles with desmomere 1 elongate clavate, apical stout, 1.70× longer than desmomere 2, distinctly wider than 2. Prementum with four setae. Prothorax transverse, sides evenly rounded, broadest behind middle, pronotum with extremely shallow, fine, incomplete, median longitudinal groove. Elytral interstriae slightly elevated, unequal in width, without tubercles. Proventriculus (Fig. <xref ref-type="fig" rid="F5">30</xref>): well developed, with sclerotized basal plates, each plate brush-like, apically ending with a trapezoidal zone covered with pointed inward denticles. Metendosternite (Figs <xref ref-type="fig" rid="F5">36</xref>, <xref ref-type="fig" rid="F5">39</xref>): stalk 0.23× as long as furcal arms, anterior tendons positioned almost at apical 1/2 of furcal arms; furcal arms robust, apically not bifurcate, diverging at nearly 60°in relation to longitudinal flange. Male genitalia and terminalia: sternite VIII (Fig. <xref ref-type="fig" rid="F5">31</xref>) divided into two transversely orientated, crescent-shaped hemisternites; spiculum gastrale 0.26× as long as aedeagus, almost straight, strongly sclerotized; penis (Figs <xref ref-type="fig" rid="F5">32</xref>, <xref ref-type="fig" rid="F5">33</xref>) in dorsal view 3.36 mm long and 0.36 mm wide, aedeagal apodemes 0.69 mm long, lateral margins subparallel in middle; tegmen (Fig. <xref ref-type="fig" rid="F5">34</xref>) 0.31× as long as penis, ring narrow; endophallus (Fig. <xref ref-type="fig" rid="F5">35</xref>) strongly ossification at end. Pygidium (Figs <xref ref-type="fig" rid="F5">37</xref>, <xref ref-type="fig" rid="F5">42</xref>) in dorsal view male apex broadly rounded and female apex acuminate. Hindwing (Fig. <xref ref-type="fig" rid="F5">38</xref>): generally do not possess complete venation; oblong-ovate; gradually narrowing towards end and strongly narrowing towards base; radial field, apical, medial and anal field not apparent; at the middle part of anterior margin strongly ossified; with a setae at the end. Female sternite VIII and genitalia (Fig. <xref ref-type="fig" rid="F5">40</xref>) in lateral view coxites and styli 0.55× as long as sternum VIII. Spermatheca (Fig. <xref ref-type="fig" rid="F5">41</xref>) with corpus short, trapezoidal; cornu elongate, strongly curved into a narrow U–shape, apically gradually narrowed; nodulus and ramus not developed; spermathecal duct strongly sclerotized and curved.</p><fig id="F4" position="float" orientation="portrait"><label>Figures 25–29.</label><caption><p>Habitus of <italic><tp:taxon-name><tp:taxon-name-part taxon-name-part-type="genus" reg="Geotragus">Geotragus</tp:taxon-name-part> <tp:taxon-name-part taxon-name-part-type="species" reg="granulatus">granulatus</tp:taxon-name-part></tp:taxon-name></italic> (Chao, 1980): <bold>25</bold> male, dorsal view <bold>26</bold> male, lateral view <bold>27</bold> male, head and rostrum, anterior view <bold>28</bold> male, antenna, anterior view <bold>29</bold> male, left protibia, anterior view. Scale bars 1 mm.</p></caption><graphic xmlns:xlink="http://www.w3.org/1999/xlink" xlink:href="zookeys-678-097-g004.jpg" position="float" orientation="portrait" xlink:type="simple" id="oo_139269.jpg"/></fig></tp:treatment-sec><tp:treatment-sec sec-type="remarks" id="SECID0E33AG"><title>Remarks.</title><p>Its metanepisterna are posteriorly fused with the metaventrite and its scrobes are narrow, well defined and with the upper edge directed towards the lower end of eye, features well agreeing with the key characters of <italic><tp:taxon-name><tp:taxon-name-part taxon-name-part-type="genus" reg="Geotragus">Geotragus</tp:taxon-name-part></tp:taxon-name></italic>. <xref ref-type="bibr" rid="B2">Chao (1980)</xref> described this species from a single male specimen. We later found additional specimens during several field trips, which allowed us to dissect 10 males and 10 females and illustrate the reduced hind wings and other important structures of the species (Figs <xref ref-type="fig" rid="F4">25</xref>–<xref ref-type="fig" rid="F5">42</xref>). This species resembles <italic><tp:taxon-name><tp:taxon-name-part taxon-name-part-type="genus" reg="Geotragus">Geotragus</tp:taxon-name-part> <tp:taxon-name-part taxon-name-part-type="species" reg="declivis">declivis</tp:taxon-name-part></tp:taxon-name></italic> Ren, Alonso-Zarazaga &amp; Zhang, 2013 but differs by the following characters: prementum with 4 setae; elytral interstriae slightly elevated, unequal in width, without tubercles. It is similar to <italic><tp:taxon-name><tp:taxon-name-part taxon-name-part-type="genus" reg="Geotragus">Geotragus</tp:taxon-name-part> <tp:taxon-name-part taxon-name-part-type="species" reg="shanensis">shanensis</tp:taxon-name-part></tp:taxon-name></italic> Kumar, Mahendiran, Ayri &amp; Ramamurthy, 2016, from which it can be distinguished by the following characters: pronotum with fine, incomplete, median longitudinal groove; protibiae only slightly bent inward at apical 1/4; bursal sclerite situated near junction of spermathecal duct and oviduct, ventral side of bursa copulatrix tile-like, in lateral view triangular, with several sharp tubercles ventrally, strongly sclerotized in middle.</p><fig id="F5" position="float" orientation="portrait"><label>Figures 30–42.</label><caption><p>
                <italic><tp:taxon-name><tp:taxon-name-part taxon-name-part-type="genus" reg="Geotragus">Geotragus</tp:taxon-name-part> <tp:taxon-name-part taxon-name-part-type="species" reg="granulatus">granulatus</tp:taxon-name-part></tp:taxon-name></italic> (Chao, 1980): <bold>30</bold> male, proventriculus <bold>31</bold> male, sternites VIII and IX, dorsal view <bold>32</bold> aedeagus, dorsal view <bold>33</bold> aedeagus, lateral view <bold>34</bold> tegmen, dorsal view <bold>35</bold> endophallus, dorsal view <bold>36</bold> male, metendosternite, dorsal view <bold>37</bold> male, pygidium, dorsal view <bold>38</bold> male, hind wing, dorsal view <bold>39</bold> female, metendosternite, dorsal view <bold>40</bold> female, sternite VIII and genitalia, lateral view <bold>41</bold> spermatheca, lateral view <bold>42</bold> female, pygidium, dorsal view. Scale bars: <bold>31–35, 37, 38, 40</bold>: 1 mm; <bold>30, 36, 39, 42</bold>: 0.5 mm; <bold>41</bold>: 0.1 mm.</p></caption><graphic xmlns:xlink="http://www.w3.org/1999/xlink" xlink:href="zookeys-678-097-g005.jpg" position="float" orientation="portrait" xlink:type="simple" id="oo_139270.jpg"/></fig></tp:treatment-sec><tp:treatment-sec sec-type="type material" id="SECID0EDABG"><title>Type material examined.</title><p>Holotype, ♂: (white, printed): 四川康定 [Sìchuān Kāngdìng] / 2400–2700 公尺 [Gōngchǐ, printed] / 中国科学院 [Zhōngguó Kēxuéyuàn]; (white): 1963.VII.28 [handwritten] / 采集者 张学忠 [Cǎijízhě Zhāng Xuézhōng, printed]; (red, printed): HOLOTYPE; (white, printed): IOZ(E) 906893.</p></tp:treatment-sec><tp:treatment-sec sec-type="material" id="SECID0EIABG"><title>Additional material examined.</title><p>8 ♂, 9 ♀: (white, printed): 四川甘孜州泸定县 [Sìchuān Gānzī Zhōu Lúdì Xiàn] / 折田坝 [Zhétiánbà] 2110m / 2011.VII.03 / 中国科学院 [Zhōngguó Kēxuéyuàn]; (white, printed): leg. 张华康 [Zhāng Huákāng] / N <!--PageBreak--><!--PageBreak--><!--PageBreak-->29.68912 / E 102.06859 / 中国科学院 [Zhōngguó Kēxuéyuàn]; (white, printed): IOZ(E) 1506001–1506006, IOZ(E) 1506022, IOZ(E) 1506032, IOZ(E) 1506033, IOZ(E) 1506052–1506057, IOZ(E) 1506063, IOZ(E) 1506064. 1 ♂, 2 ♀: same data as 1506064 except 和平组 [Hépíngzǔ], 1845m, 2011.VI.15, N 29.64937, E 102.09164, IOZ(E) 1506027, IOZ(E) 1506031 and IOZ(E) 1506062. 3 ♂, 5 ♀: same data as 1506064 except 火草坪 [Huǒcǎopíng], 2116m, 2011.VI.30, N 29.512675, E 102.133512, IOZ(E) 1506035, IOZ(E) 1506040–1506045 and IOZ(E) 1506061. 1 ♂: (white): 四川 [Sìchuān, printed] 泸定磨西 [Lúdìng Móxī, handwritten] / 1650m [handwritten] / 中国科学院 [Zhōngguó Kēxuéyuàn, printed]; (white): 1983.VI.20 [handwritten] / 采集者: 陈元清 [Cǎijízhě, Chén Yuánqīng, printed]; (white, printed): IOZ(E) 907104. 1 ♂: same data as 907104 except 采集者 王書永 [Cǎijízhě, Wáng Shūyǒng] and IOZ(E) 907106. 1 ♀: same data as 907104 except 1500m, 采集者: [Cǎijízhě] 张学忠 [Zhāng Xuézhōng, handwritten] and IOZ(E) 907009. 1 ♀: (white): same data as 907104 except collecting date 1983.VI.17, and IOZ(E) 907010. 6 ♂, 7 ♀: same data as 907104 except 四川泸定 [Sìchuān Lúdì, printed], 1800m, 1983.VI.14 and IOZ(E) 906944–906956.</p></tp:treatment-sec><tp:treatment-sec sec-type="distribution" id="SECID0ESABG"><title>Distribution.</title><p>
            <italic><tp:taxon-name><tp:taxon-name-part taxon-name-part-type="genus" reg="Geotragus">Geotragus</tp:taxon-name-part> <tp:taxon-name-part taxon-name-part-type="species" reg="granulatus">granulatus</tp:taxon-name-part></tp:taxon-name></italic> mainly occurs northeast and east of Gongga Mountain, which is the highest mountain in Sichuan province, China.</p></tp:treatment-sec><ref-list><ref id="B2"><mixed-citation xmlns:xlink="http://www.w3.org/1999/xlink" xlink:type="simple">
          <person-group><name name-style="western"><surname>Chao</surname><given-names>YC</given-names></name></person-group> (<year>1980</year>) <article-title><italic><tp:taxon-name><tp:taxon-name-part taxon-name-part-type="genus">Leptomias</tp:taxon-name-part></tp:taxon-name></italic> Faust from China other than Xizang-Qinhai plateau district (<tp:taxon-name><tp:taxon-name-part taxon-name-part-type="order">Coleoptera</tp:taxon-name-part></tp:taxon-name>, <tp:taxon-name><tp:taxon-name-part taxon-name-part-type="family">Curculionidae</tp:taxon-name-part></tp:taxon-name>).</article-title> <source>Entomotaxonomia</source> <volume>2</volume>(<issue>1</issue>): <fpage>27</fpage>–<lpage>31</lpage>.</mixed-citation></ref></ref-list></tp:taxon-treatment>
